# Supplementary material for: Design of Nanostructured Surfaces for Efficient Condensation by Controlling Condensation Modes
Source: Micromachines (Basel). 2022 Dec 25;14(1):50. doi: 10.3390/mi14010050 (PMC9864459; doi:10.3390/mi14010050)
Supplement: Supplementary file 1 [file micromachines-14-00050-s001.zip]

Archive with 1 entries (1 files):
- micromachines-2081107-supplementary.pdf
